# Supplementary material for: Sublingual AKBA Exerts Antidepressant Effects in the Aβ-Treated Mouse Model
Source: Biomolecules. 2021 May 3;11(5):686. doi: 10.3390/biom11050686 (PMC8170916; doi:10.3390/biom11050686)
Supplement: Supplementary file 1 [file biomolecules-11-00686-s001.zip]

Archive with 1 entries (1 files):
- biomolecules-1184461-supplementary.pdf
